# Supplementary material for: Origin and Function of Amino Acids in Nectar and Nectaries of Pitcairnia Species with Particular Emphasis on Alanine and Glutamine
Source: Plants (Basel). 2023 Dec 20;13(1):23. doi: 10.3390/plants13010023 (PMC10780904; doi:10.3390/plants13010023)
Supplement: Supplementary file 1 [file plants-13-00023-s001.zip › Manuscript_data.xlsx]

## Sheet: Leaf
Species	Glucose [µmol/g FW]	Fructose [µmol/g FW]	Sucrose [µmol/g FW]	Aspatic acid [µmol/g FW]	Glutamic acid [µmol/g FW]	Asparagine [µmol/g FW]	Serine [µmol/g FW]	Histidine [µmol/g FW]	Glutamine [µmol/g FW]	Glycine [µmol/g FW]	Threonine [µmol/g FW]	Arginine [µmol/g FW]	β-Alanine [µmol/g FW]	Alanine [µmol/g FW]	GABA/Taurin [µmol/g FW]	Tyrosine [µmol/g FW]	Valine [µmol/g FW]	Methionine [µmol/g FW]	Tryptophan [µmol/g FW]	Isoleucine [µmol/g FW]	Phenylalanine [µmol/g FW]	Leucine [µmol/g FW]	Lysine [µmol/g FW]	Proline [µmol/g FW]	Chloride [µmol/g FW]	Nitrate [µmol/g FW]	Phosphate [µmol/g FW]	Sulfate [µmol/g FW]	Sodium [µmol/g FW]	Ammonium [µmol/g FW]	Potassium [µmol/g FW]	Magnesium [µmol/g FW]	Calcium [µmol/g FW]	Starch [mg/g FW]
P. albolutea	10.6145	1.53171	22.4989	0.660809	0.587884	0.117787	0.337533	0	0.144222	0.150902	0.0877089	0.0587342	0.0406756	0.485663	0.269856	0.0952756	0.381962	0.00889774	0.0153189	0.0748804	0.0480312	0.0457142	1.87455	0.0234165	12.5041	0	24.3388	23.1623	2.76822	6.19769	130.201	3.92345	7.76048	1.51449
P. albolutea	15.076	9.67647	24.923	0.734483	0.64666	0.129839	0.37631	0	0.160299	0.164302	0.0920347	0.0618687	0.0489788	0.537638	0.300217	0.117866	0.432772	0.00930268	0.0124138	0.0913346	0.0565834	0.0507679	2.3155	0.0257916	19.3151	0.621685	18.7815	24.3967	2.54506	6.54113	123.923	1.00481	3.49059	1.62387
P. albolutea	9.75162	6.10697	16.6498	0.813412	0.628908	0.107656	0.499325	0	0.215474	0.187381	0.169754	0.0874242	0.044809	0.580339	0.291905	0.135498	0.49088	0.0112368	0.0232204	0.128299	0.079586	0.0641829	1.81218	0.0509533	14.0307	0.539905	22.333	20.6434	2.05655	6.65533	111.494	0.803168	2.63718	2.20709
P. altensteinii var. altensteinii	27.8585	22.319	33.0537	0.0664275	0.0828575	0.0185487	0.0367421	0.00957975	0.0227326	0.0317653	0.0167749	0.0118793	0	0.4102	0.0810526	0.014798	0.146402	0.00134526	0.0233067	0.0202608	0.0313185	0.0670207	0.0261066	0.0551607	25.1692	0	6.20221	14.7393	3.07016	1.56553	54.309	0	0.102421	22.5885
P. altensteinii var. altensteinii	26.6068	22.9596	36.1165	0.0814495	0.0975743	0.0206686	0.0367827	0.00936404	0.0176154	0.046452	0.0184413	0.0109932	0	0.483476	0.0449007	0.0124944	0.11342	0.0027614	0.0456791	0.0277186	0.041955	0.0856495	0.0212311	0.0394519	17.8855	0	5.46974	11.9943	2.85185	0	33.1468	0.345298	0.267947	8.96036
P. altensteinii var. altensteinii	27.4184	23.5862	25.2421	0.182744	0.193192	0.0468421	0.114985	0.0153185	0.0725004	0.0836344	0.0393632	0.0247402	0	1.12492	0.117374	0.017532	0.228596	0.0050788	0.0545588	0.0395774	0.0450021	0.0774408	0.0451496	0.0915603	20.4773	0	13.1895	14.5159	3.56419	1.37989	38.5804	0	0.263631	12.7334
P. angustifolia	22.2329	20.3238	17.2168	0.187139	0.641549	0.0442613	0.102626	0.100044	0.0355024	0.0117473	0.0397314	0.0395291	0	0.726242	0.588018	0.0870119	0.658913	0.019329	0.125382	0.0327656	0.217046	0.0687571	0.161616	0.101691	36.7116	0	13.1506	5.29083	1.00003	3.19402	104.001	4.39912	3.27495	0.290524
P. angustifolia	15.4867	11.8681	13.1948	0.162734	0.571236	0.0365536	0.0522046	0.079014	0.0276923	0.0414197	0.0579148	0.0190273	0	0.580347	0.824885	0.0787206	0.552848	0.00543305	0.126001	0.0358507	0.2872	0.0900212	0.144643	0.0517642	24.4209	7.68825	15.22	7.7781	1.25881	3.94428	99.6547	4.23068	3.5446	3.17172
P. angustifolia	27.6303	24.9252	40.7496	0.138116	0.376802	0.0376175	0.0430601	0.047239	0.0171093	0.0280263	0.0461646	0.00792631	0	0.382185	0.373733	0.0423444	0.532868	0	0.0560934	0.0284906	0.117868	0.0438637	0.073295	0.0742669	23.7913	14.3728	8.66492	3.98832	5.14267	1.92009	144.454	2.02101	4.65645	2.10738
P. atrorubens	27.605	11.5948	17.0304	1.00677	0.451344	0.116403	0.310947	0.0200283	0.099361	0.0899845	0.0725934	0.0431964	0	1.27883	0.366316	0.0317752	1.28366	0	0.0451385	0.0474234	0.0430092	0.0409009	0.0997659	0.0242072	18.4465	0	20.3671	8.34422	7.50671	1.6611	83.6771	1.25884	0.67948	1.33151
P. atrorubens	14.084	0.832162	8.33394	0.87194	0.640227	0.594704	0.252456	0.0273005	0.160618	0.140816	0.138175	0.0132099	0	0.415059	0.336986	0.0319816	0.746631	0.0298862	0.0849229	0.0630526	0.0609846	0.0916072	0.113537	0.0456563	7.08593	1.3419	26.1785	2.7164	2.56516	1.83451	58.0614	1.5297	1.00962	1.64216
P. atrorubens	60.7353	12.8255	9.32107	1.20893	0.656282	0.421177	0.380936	0.0457575	0.204059	0.157724	0.207797	0.0110092	0	0.743134	0.348925	0.0487801	1.13032	0.0558579	0.15416	0.100235	0.0934213	0.133689	0.176495	0.0324378	5.52163	1.68212	22.8082	2.18837	2.18022	1.66899	52.8821	1.08693	0.844248	0.979459
P. breedlovei	57.2658	25.291	15.3563	0.255229	0.377714	0	0.169278	0.0249474	0.021887	0.0413371	0.0206572	0.00820234	0.335677	0.106985	0.158247	0.0204594	0.338682	0.00827811	0.0293819	0.0236776	0.0343156	0.0335818	0.0484546	0.0200196	53.5802	0.957113	38.7991	1.38747	2.66958	0.553892	41.9207	0.484684	0.942701	0.712429
P. breedlovei	49.1744	22.8258	13.5309	0.218299	0.288065	0.0124654	0.139129	0.0316743	0.0214367	0.0441369	0.018724	0.00429745	0.642639	0.118385	0.111616	0.0118227	0.260454	0	0.0314682	0.0196557	0.0350848	0.0148338	0.0398105	0.0194273	26.3135	0.329646	27.8198	1.02545	1.67629	1.37599	39.7322	0.586566	0.798284	0.759267
P. breedlovei	52.8282	24.1809	13.6503	0.359533	0.502923	0.0274593	0.232925	0.0142287	0.0360582	0.0568476	0.044808	0.00895243	0.441202	0.195914	0.268807	0.0436137	0.454549	0	0.0505687	0.0573737	0.0794277	0.0630074	0.0642691	0.0165186	50.4134	1.29239	44.2319	1.8333	0.579856	0.496623	42.777	0.909031	1.18695	0.456032
P. bromeliifolia	39.6567	21.5459	21.3227	0.274528	0.191461	0.0594867	0.109223	0.0188209	0.0799811	0.045829	0.0341941	0.022626	0	0.791861	1.32969	0.0317917	0.474247	0.00511285	0.0235237	0.0259969	0.0366619	0.0213812	0.0543649	0.0440453	26.4342	2.51599	25.085	3.90667	3.34826	1.19511	111.382	2.99717	1.47141	0.210848
P. bromeliifolia	43.4841	23.5073	22.4809	0.67167	0.341349	0.112566	0.265065	0.0649241	0.16096	0.0786596	0.0981412	0.0380331	0	1.82703	1.21376	0.0816887	1.02236	0.0312049	0	0.0576191	0	0.0860698	0.0998182	0.0440453	41.9496	11.1869	17.7263	4.52927	1.75867	1.36353	141.311	9.76832	2.56534	1.66702
P. bromeliifolia	32.9846	22.2319	13.793	0.666901	0.160038	0.153827	0.339392	0.0313968	0.160788	0.12674	0.0972854	0.027989	0	0.410491	1.0403	0.0282681	0.52365	0.0289264	0.0144964	0.0465811	0.0298945	0.0511314	0.0659813	0.0161024	19.0112	1.4599	42.0077	3.68206	1.20464	1.25486	128.946	7.94956	2.35688	1.9576
P. capixaba	13.2016	10.8049	41.4364	1.77469	1.33397	0.198087	1.04556	0.0827778	0.14321	0.333197	0.155061	0.129757	0.246313	0.744359	0.437209	0.0839592	0.467371	0.0084163	0.00817714	0.0761912	0.0564193	0.0855511	2.49201	0.0152719	12.8268	1.99361	12.7446	8.747	1.10624	7.38959	80.6707	2.20233	1.83966	2.07251
P. capixaba	6.81329	6.21193	14.2962	0.683689	0.53794	0.0694598	0.340588	0.0443902	0.0609405	0.174946	0.0333955	0.0283311	0.0673512	0.274912	0.600478	0.0293061	0.168904	0.0032603	0	0.0263975	0.019545	0.0256624	2.56743	0.0181961	10.9405	0.114098	13.2098	11.2482	1.46903	6.38288	95.6323	4.39474	6.16335	1.93006
P. capixaba	2.51584	1.9255	9.21672	0.522183	0.400451	0.0632322	0.24163	0.0819444	0.0508616	0.16612	0.0394005	0.031237	0.0354537	0.219982	0.986517	0.0365834	0.157641	0.00373762	0.0100537	0.0313062	0.0322238	0.0140062	2.20984	0.0332994	8.1356	0.0914815	8.29981	6.92583	0.903053	5.78544	86.4408	2.56112	1.90779	2.56447
P. carnosepala	31.942	24.763	22.2904	0.0392471	0.039566	0.0197543	0.0416521	0.012331	0.0217236	0.0444247	0.0201461	0.0156647	0	0.401688	0.261667	0.0215722	0.316786	0.00783721	0.0327287	0.0115868	0.0302288	0.0259994	0.0440312	0.0536575	27.3657	0	3.94972	1.43545	3.46966	0	106.127	1.78478	2.9773	0.558512
P. carnosepala	21.8241	18.1086	17.3334	0.188125	0.0534123	0.0285423	0.074338	0.0174153	0.0479218	0.0524157	0.0656714	0.00327924	0	0.11075	0.0782407	0.00353035	0.0389673	0.220296	0.026361	0.0268114	0.0332731	0.0728339	0.0256076	0.0267234	20.5152	0	10.2394	1.18062	1.72041	8.1847	130.209	3.50671	5.00753	4.31945
P. carnosepala	31.2275	27.4612	14.9299	0.256133	0.0764577	0.02049	0.102744	0.0229414	0.0646466	0.055804	0.0559538	0.00489602	0	0.104637	0.0868293	0.00343461	0.0302315	0.21299	0.0238956	0.0224326	0.0235737	0.0511365	0.0361538	0.0149801	17.9815	1.09067	15.9138	3.60033	1.60162	6.95989	123.695	3.6282	4.74754	5.75445
P. chiapensis	63.2299	21.8712	13.848	0.210725	0.242811	0.0270727	0.146339	0.0698979	0.0615119	0.0975513	0.0361697	0.0364087	0.0303857	0.22425	0.64424	0.0125418	0.408518	0	0.157507	0.0373982	0.0384041	0.093891	0.0508704	0.0173211	16.495	0	11.9798	0.44204	3.30398	7.21423	23.1182	0.348856	0.415622	0
P. chiapensis	17.1146	11.1438	6.40721	0.260864	0.290967	0.0306765	0.114035	0.0993303	0.0747109	0.0662945	0	0.029407	0.0408362	0.282504	0.412755	0.013229	0.734664	0	0.207056	0.0226658	0.024708	0.0218042	0.0782957	0.0173211	25.0977	0	25.1391	0.859303	0.907612	3.29811	30.6744	0.90995	1.52129	0.484951
P. chiapensis	30.3595	22.5136	8.63411	0.201964	0.149742	0.0190259	0.120946	0.0122206	0.0462657	0.0696172	0.041957	0.0153148	0.0377252	0.11893	0.327103	0.0152885	0.229872	0.0447257	0.00954696	0.0211563	0.0182661	0.0292089	0.0257167	0.00936499	23.8806	1.94349	6.1512	0.799904	0.511926	0.159923	45.8613	1.3614	1.1881	0.498874
P. chiriquensis	47.9655	31.4567	45.6914	0.163947	0.144163	0.0646582	0.098357	0.042324	0.0658153	0.0992849	0.0337747	0.0218041	0	2.81577	1.13476	0.0351758	0.558295	0	0.0831864	0.0300997	0.0440298	0.0556927	0.0750325	0.125698	24.6833	0	9.48414	7.49571	1.36533	3.7831	93.6419	1.28119	1.01938	1.36248
P. chiriquensis	45.0548	30.0793	30.3874	0.265316	0.227144	0.130044	0.140215	0.0591968	0.100911	0.0970563	0.0872293	0.00101895	0	4.17477	0.816019	0.0541545	0.859264	0.0589811	0.134748	0.0664241	0.128377	0.0596792	0.103353	0.125698	22.476	2.61218	25.4127	4.10413	3.10923	4.35471	119.379	3.73515	2.30638	1.01228
P. chiriquensis	25.1611	20.3817	21.6659	0.201964	0.149742	0.0190259	0.120946	0.0122206	0.0462657	0.0696172	0.041957	0.0153148	0	0.11893	1.15607	0.0152885	0.229872	0.0447257	0.00954696	0.0211563	0.0182661	0.0292089	0.0257167	0.00936499	21.7502	4.00514	10.5577	2.48514	1.86473	4.10461	115.752	4.05617	1.1764	0.7025
P. corallina	25.5691	17.2605	20.8668	0.317073	0.160691	0.0397825	0.0552223	0.00640943	0.0456145	0.0245394	0.0352772	0.0376078	0	0.599452	2.30388	0	0.43631	0	0	0.0196443	0.0387927	0.038362	0.0726986	0.0908039	28.4433	0.26432	28.6374	12.1746	4.73255	8.7609	145.909	3.71422	3.64512	0.659727
P. corallina	10.9655	8.29753	8.67663	0.439845	0.20977	0.0523028	0.12694	0.0199033	0.0637979	0.0627759	0.0996553	0.0444852	0	0.909566	1.49798	0	0.699855	0.0110859	0	0.024352	0.052178	0.0867357	0.100432	0.0908039	23.1375	0	26.7329	11.6303	3.63625	6.08415	166.77	4.17455	4.0407	0.895344
P. corallina	18.5868	13.7846	11.2456	0.317073	0.160691	0.0397825	0.0552223	0.00640943	0.0456145	0.0245394	0.0352772	0.0376078	0	0.599452	2.13143	0	0.43631	0	0	0.0196443	0.0387927	0.038362	0.0726986	0.0908039	30.7179	0	18.9653	9.29956	2.95621	1.65908	134.088	1.69762	1.09854	0.795689
P. echinata var. vallensis	9.85435	8.72479	9.13544	0.167415	0.100551	0.00984332	0.0482151	0.0124094	0.0189736	0.0539268	0.0181554	0.00360062	0	0.10787	0.121395	0.0099361	0.0266972	0.149798	0.00623496	0.0116642	0.0141668	0.0506012	0.0232945	0.0307972	13.7622	1.68233	4.33581	2.3134	4.09801	5.48151	185.757	5.01222	1.59596	0.981181
P. echinata var. vallensis	25.8424	24.1698	20.9414	0.288691	0.158955	0.0245056	0.0935983	0.0176627	0.0345137	0.0691655	0.0347587	0.0107052	0	0.187644	0.231132	0.0167704	0.051622	0.231102	0.0116817	0.0246787	0.0209114	0.0619432	0.0443334	0.0253252	17.9753	2.36099	7.0925	3.64363	2.5028	4.42906	116.077	3.15604	0.750137	0.792006
P. echinata var. vallensis	12.9737	12.8201	11.2792	0.193549	0.155418	0.0171311	0.0743579	0.0126304	0.0294692	0.0658374	0.0266468	0.00740741	0	0.123439	0.137688	0.00943425	0.0400602	0.142795	0.01232	0.0196898	0.0120521	0.0447879	0.0186955	0.024664	32.792	6.93653	10.0277	5.66161	3.87373	4.4056	101.577	2.59548	0.658892	0.83494
P. flagellaris	66.7147	45.7408	7.22093	0.0569221	0.134517	0.025938	0.041518	0.0129407	0.0272549	0	0	0	0	0.212065	0.129348	0	0.296249	0.00354983	0.0788086	0.0192453	0.0458219	0.0404819	0.0586253	0.0924466	3.6203	0	11.8489	8.21251	5.19545	6.72329	132.901	8.02557	10.9166	4.34133
P. flagellaris	81.3499	55.5222	6.17627	0.138376	0.305848	0.0872801	0.0926096	0.027283	0.0604524	0.0256907	0.0290146	0.00739794	0	0.457204	0.3775	0.01584	0.705811	0.0264323	0.215437	0.0704712	0.107946	0.0864621	0.116195	0.0924466	10.8413	1.06196	18.7685	10.7484	6.84273	9.90247	144.614	5.25689	5.21045	7.64326
P. flagellaris	23.0871	18.4219	9.07199	0.195272	0.319955	0.0153909	0.101623	0.0234464	0.0475303	0.0712559	0.0528398	0	0	0.263379	0.173653	0.00682779	0.0729246	0.331494	0.0677875	0.0288056	0.0217113	0.0621286	0.0523793	0.0472537	9.706	0.7442	13.4666	6.43135	13.0311	4.36439	93.6586	8.88097	7.16387	3.62501
P. imbricata	60.3242	37.9357	20.9152	0.998395	0.823328	0.441593	0.532259	0.0273228	0.0818885	0.0670547	0.179965	0.0314904	0	0.543149	0.289175	0.275247	0.332279	0.0220849	0.0695991	0.0923429	0.106946	0.0851504	0.0693585	0.0142593	9.43536	0	15.6937	7.24302	5.02079	0	73.5695	0	0.317225	0.685257
P. imbricata	63.4258	60.1443	27.3616	0.214599	0.289458	0.130114	0.122889	0.0557428	0.141735	0.0844359	0.082244	0.0104168	0	1.16525	0.441117	0.0635317	0.765576	0.0351803	0.0978549	0.0815562	0.06416	0.114666	0.125149	0.0939389	12.2197	0	20.8208	7.77966	3.19698	2.15994	80.2946	1.04112	2.54006	7.38676
P. imbricata	46.6396	46.3322	27.691	0.556566	0.251095	0.0464574	0.154099	0.0203106	0.0569246	0.0908275	0.0722387	0.00998597	0	0.461113	0.241341	0.0177296	0.0966896	0.507283	0.044937	0.0563444	0.0526082	0.0946177	0.0592181	0.0352804	11.3627	0	12.3771	10.5749	0.616825	1.67766	62.096	2.25146	1.68598	5.42801
P. integrifolia	32.8685	23.4922	18.6025	0.165396	0.497084	0.121226	0.0482914	0.0464585	0.0354907	0.0267942	0.0434382	0.0248057	0	0.279501	0.660369	0.0757142	0.436275	0.00527084	0.134162	0.0313189	0.218538	0.0410548	0.0734371	0.0124891	19.513	0	13.1019	7.3262	2.26367	0.825542	59.8182	2.30922	5.30783	0.14607
P. integrifolia	22.7174	17.0417	26.3321	1.25486	0.832032	0.0769753	0.379414	0.361337	0.235859	0.130365	0.195561	0.148337	0	0.740673	0.928313	0.0640668	1.6512	0.053526	0.0293593	0.0917745	0.114651	0.120228	0.128323	0.0122837	12.2161	0	9.11898	3.85024	0.910293	0.133845	98.8944	4.63964	4.76971	3.50863
P. integrifolia	29.7578	26.3299	38.1625	0.935087	0.768693	0.094698	0.20923	0.370372	0.188938	0.105176	0.138186	0.152701	0	0.501432	0.296667	0.0537574	0.828697	0.0887978	0.0227984	0.0862112	0.105028	0.0963056	0.100731	0.0142314	13.8396	17.8984	17.1953	13.3916	2.9626	2.28617	136.183	8.12824	10.0814	4.97653
P. jimenezii	26.0269	17.278	18.0072	0.531237	0.29194	0.125524	0.151674	0.0403619	0.0942168	0.0355022	0.105149	0.0451979	0	0.145817	1.27788	0.0678803	0.447716	0.0104819	0.0471521	0.0496885	0.0829678	0.069521	0.0767366	0.0359402	18.9638	1.0664	29.9706	0.694958	1.27211	5.44572	93.8913	4.85021	5.43044	1.59788
P. jimenezii	29.9103	19.9986	21.164	0.817578	0.398081	0.155428	0.19801	0.0437512	0.127107	0.0420733	0.119847	0.0474779	0	0.181948	2.20379	0.0735298	0.557951	0.021927	0.0704713	0.0721396	0.106469	0.0966695	0.0968493	0.0224618	17.706	1.0703	20.7452	0.533819	1.48142	4.60215	95.5566	5.01264	4.00641	1.58586
P. jimenezii	22.4533	14.2141	16.3389	0.520709	0.253518	0.111107	0.138268	0.0323008	0.083601	0.0299603	0.0955084	0.0283844	0	0.132802	1.03425	0.0509055	0.425827	0.013322	0.0445343	0.0503594	0.0724277	0.0628112	0.0663067	0.0252225	12.8251	1.09491	17.1133	0	1.02451	0.379956	104.525	3.87162	2.65848	0.457022
P. longissimiflora	60.8544	47.9805	85.3862	4.64935	0.511604	1.81885	0.209147	0.157755	0.185698	0.0865469	0.0940753	0.0804649	0	1.03976	0.414458	0.0557486	0.549311	0.0049655	0.0926083	0.0638558	0.121288	0.054724	0.0761242	0	4.02548	0.117289	3.94127	3.13934	5.47746	3.19278	69.92	3.09894	3.49439	0.175284
P. longissimiflora	53.2042	47.646	69.6032	3.35639	0.382874	1.28642	0.146085	0.112589	0.133928	0.067739	0.0585259	0.0714191	0	0.728754	1.04826	0.044634	0.385824	0.00675825	0.0760255	0.048586	0.0944277	0.0468594	0.0498155	0.0106466	4.30994	0.528735	1.79819	2.59958	5.65251	3.53163	70.1829	3.1509	3.48201	0.116856
P. longissimiflora	42.8277	38.2569	65.1214	3.07188	0.0269632	2.2898	0.102316	0.107194	0.157352	0.044933	0.0599076	0.0628601	0	0.689645	0.663295	0.0453185	0.364305	0.00623377	0.118226	0.0498268	0.111675	0.0389531	0.0507438	0.051327	9.48693	0	0.968494	2.89084	2.24613	1.83347	72.2712	0	0.963642	0.14708
P. maidifolia	24.9414	13.441	33.2534	1.11776	1.0448	0.204956	0.267787	0.0337569	0.123971	0.0548153	0.0840748	0	0.0467415	0.387347	4.2795	0.0264951	0.045186	0.215853	0.0363416	0.0349612	0.0532308	0.128559	0.0286262	0.0409877	6.50702	44.0072	17.4087	0.543246	1.72542	3.60187	122.882	1.75136	5.15167	0.255238
P. maidifolia	32.9892	21.7752	42.5704	0.957492	0.967232	0.188412	0.329163	0.0187939	0.0974375	0.0287187	0.0943937	0.0153918	0.947563	0.405146	3.28477	0.0295633	0.326605	0.0123526	0.0306931	0.0357056	0.0528344	0.0668951	0.0345609	0.040147	5.91923	36.5386	24.336	0.210923	3.24048	3.62846	119.501	1.54592	1.15478	0.306285
P. maidifolia	41.4177	33.7792	43.2059	1.17246	1.24856	0.113757	0.301512	0.0165654	0.097601	0.0367794	0.0348238	0.0315458	0.474522	0.41103	3.56579	0.0183429	0.277121	0.00655227	0.0206459	0.0212136	0.0357324	0.0357849	0.0377372	0.0100834	7.43304	17.3904	15.8021	0	0.897292	3.6473	81.26	1.08874	6.19737	0.281651
P. nigra var. nigra	0.365716	6.74745	8.88679	1.02365	0.465055	0.0318997	0.214912	0.197405	0.054321	0.185686	0.0186433	0.0226666	0	0.273528	0.344865	0.0218815	0.18715	0.00507438	0	0.0176192	0.0127059	0.0227391	2.91934	0.0280889	13.7688	0	16.9859	35.2268	1.72027	6.58989	101.382	5.81771	3.31245	0
P. nigra var. nigra	6.83566	0.455625	6.68869	1.67033	0.701311	0.0427381	0.293859	0.149016	0.075768	0.156327	0.0336122	0.0277368	0	0.432988	0.569118	0.035029	0.287812	0.00675633	0.0213588	0.0193392	0.0156718	0.0309064	3.00326	0.0227855	16.6319	1.75765	14.4818	30.8166	2.24938	6.82244	132.87	7.17383	6.12962	0
P. nigra var. nigra	5.86685	3.05448	13.9532	1.58914	0.633218	0.0512268	0.306586	0.31295	0.0763879	0.198091	0.0392647	0.0338975	0	0.438913	0.567677	0.0331945	0.28073	0.00914771	0.0219895	0.0246398	0.0202768	0.0407373	3.04925	0.0451273	11.7534	0.49904	9.78641	19.4065	2.40607	6.58652	145.662	9.04394	4.60544	0
P. oliva-estevae	29.9926	24.647	33.2002	1.51697	0.394192	0.585847	0.689021	0.0439842	0.362483	0.202072	0.092531	0.140762	0.113277	1.03585	1.8725	0.12172	0.834642	0.0609643	0.172203	0.101925	0.125224	0.215765	0.301448	0.456444	69.8099	0	4.12237	14.459	8.38373	6.50549	96.1101	4.02389	21.9595	1.04349
P. oliva-estevae	31.6445	13.3324	30.5168	1.12958	0.387143	3.95256	0.581771	0.0261438	0.872249	0.239411	0.111354	0.061728	0.069206	0.888837	1.4375	0.108841	0.573001	0	0.0350937	0.0969833	0.101428	0.191323	0.231941	0.0872861	68.7231	0	2.94187	12.9658	9.47642	6.45764	107.631	3.95439	20.8754	0.927544
P. oliva-estevae	37.8475	29.3864	12.4396	2.21252	0.421645	0.705343	0.547316	0.035995	0.358247	0.176383	0.178865	0.0525171	0.0840355	1.05817	1.721	0.144755	1.1616	0.0594409	0.0462454	0.197712	0.162684	0.260363	0.257403	0.33076	76.84	0	3.52167	15.0111	11.2953	2.89088	86.6106	3.37763	20.3016	1.27537
P. orchidifolia	25.379	14.6001	5.80723	0.159422	0.321602	0.556835	0.292993	0.055965	0.098924	0.0698299	0.0921674	0.0791592	0.0458953	0.695792	0.606771	0.0553928	0.323051	0.00261419	0.0537923	0.0578161	0.107438	0.0684844	0.0876695	0.0907921	28.3976	16.5578	3.26239	2.0615	3.80072	0.421167	153.629	2.10044	0.914778	0.45801
P. orchidifolia	13.0923	5.62092	2.41139	0.163047	0.295592	0.571909	0.246052	0.0591634	0.0995518	0.0751491	0.0794874	0.084969	0.0399421	0.648809	0.753263	0.0570766	0.342346	0.0283319	0.0840858	0.0796495	0.127788	0.109461	0.0909202	0.0907921	34.3565	30.4738	12.8416	4.77661	3.58	2.17461	155.31	1.29744	0.882333	6.22607
P. orchidifolia	38.9855	42.6312	18.6666	0.481013	0.148122	0.070221	0.211461	0.0306371	0.135596	0.0815307	0.0893992	0.0100814	0	0.579496	1.07611	0.0389905	0.130749	0.564604	0.0377291	0.0892593	0.0602004	0.129139	0.116182	0.0384392	14.2337	3.13811	17.4145	14.3097	3.77658	6.71327	114.903	4.25517	3.77677	7.10837
P. poeppigiana	30.2617	21.0067	39.6799	1.26373	0.89437	0.165489	0.509554	0.283255	0.166647	0.243201	0.0773228	0.0699617	0	1.12653	1.2235	0.0453699	0.34571	0.00496458	0.00640601	0.0413385	0.0284929	0.041298	2.51542	0.0336761	19.9208	0	18.9174	6.29295	4.32315	5.64854	129.713	11.5511	4.32534	0
P. poeppigiana	16.0007	11.231	16.2204	1.05509	0.761554	0.132905	0.517798	0.203722	0.150615	0.335431	0.0883014	0.0693416	0	1.12027	0.977665	0.0544624	0.332241	0.0119183	0.010665	0.0582595	0.0421125	0.0759587	2.99738	0.0352274	18.0653	0	15.0228	6.65381	4.00325	5.86444	115.373	9.06965	3.87277	0
P. poeppigiana	16.6419	20.6686	19.6346	1.36232	0.946712	0.090188	0.442576	0.325821	0.213602	0.198601	0.0804825	0.0726047	0	1.02162	0.536304	0.0496695	0.388012	0.0117404	0.0163479	0.0589829	0.0425915	0.0518299	2.30524	0.0583402	15.0213	0	12.9095	0	2.81655	5.05831	97.8476	9.47662	3.64385	0
P. recurvata	41.5429	27.2775	22.2111	0.467442	0.0728765	0.0548319	0.233051	0.00943822	0.0790797	0.0458231	0.141539	0	0	0.245272	0.630093	0.0613064	0.801407	0.0347836	0.0264033	0.0655798	0.0696132	0.10159	0.126717	0.0411458	13.4633	0.529158	43.3901	20.079	2.57785	7.02325	194.974	6.98537	7.3867	2.98382
P. recurvata	29.428	24.3306	17.7186	0.343049	0.0616615	0.0451489	0.191363	0.0343741	0.049336	0.052138	0.07782	0.0275477	0	0.191678	0.798454	0.0558617	0.553879	0.0118402	0.0206043	0.048589	0.0551656	0.0790085	0.0947512	0.0481175	12.8785	0	46.3987	18.3515	2.15984	8.17434	210.159	7.02408	8.92992	2.13347
P. recurvata	31.0973	17.8697	14.7888	0.561082	0.130664	0.0783799	0.292016	0.0402137	0.0683756	0.0507364	0.12699	0.027649	0	0.28372	0.51625	0.0811843	0.941748	0.0212584	0.0333386	0.0825048	0.0881209	0.130361	0.158791	0.0266123	10.3127	0.989948	30.7888	13.7326	4.19809	6.31624	230.087	14.1911	7.51916	1.86406
P. rubronigrifolia	83.3325	54.0696	28.0047	0.182221	0.0883509	0.153539	0.145874	0.0316601	0.043825	0.0760118	0.032135	0.0342437	0.0407737	0.530592	1.5798	0.0612316	0.605176	0.00510206	0.0280484	0.0276455	0.0338706	0.0436297	0.066337	0.0428572	52.5814	0	10.2203	0.193245	0.693251	6.94518	39.2051	0.663569	0.533739	0.16058
P. rubronigrifolia	59.799	36.8953	19.244	0.173696	0.0396669	0.16373	0.0751673	0.0150913	0.0416951	0.0216417	0.025622	0.0128479	0.0156332	0.494678	1.53911	0.0577517	0.597177	0.0190132	0.0177915	0.0205663	0.0522375	0.0795877	0.0476045	0.0428572	47.3452	0.275099	18.4585	0.220265	0.719636	6.16634	35.2483	0.505903	0.560524	1.83694
P. rubronigrifolia	81.1049	40.151	26.4117	0.493842	1.66472	0.0541156	0.0922557	0.561814	0.0896735	0.019204	0.0414849	0.100192	0.0372523	0.0776703	1.87371	0.0153316	0.396422	0.032571	0.000915805	0.0386168	0.0273882	0.0284479	0.0145584	0.0119869	44.2562	0	8.44955	2.67486	1.39046	9.3197	57.5806	0.942624	0.95316	3.97324
P. sceptrigera	33.3978	26.3562	16.2165	0.523037	0.255565	0.0770563	0.236236	0.00410505	0.270168	0.0471989	0.0406837	0.0282828	0.112875	0.696219	0.442995	0	0.740606	0	0.0273458	0.037425	0.043913	0.0753597	0.102491	0.0373006	23.5899	0	2.68319	2.04492	7.06624	10.5647	127.819	4.19686	1.76675	12.0453
P. sceptrigera	33.3978	26.3562	16.2165	0.868478	0.473093	0.374156	0.359338	0.0996078	0.172275	0.0706102	0.221456	0.0206531	0	0.591145	0.655189	0.0618944	0.579383	0.0123119	0.122658	0.0803757	0.113652	0.0644163	0.083818	0.0341074	28.9043	0	5.26455	2.9523	4.91868	7.19364	103.198	3.01148	1.1288	10.8255
P. sceptrigera	32.0845	10.561	21.8386	0.918758	0.316439	0.162238	0.346981	0.0303525	0.330717	0.0831734	0.0844198	0.0540659	0	1.07112	0.209948	0	1.08249	0.0114535	0.0319417	0.0448309	0.0855701	0.0828667	0.140961	0.00805915	39.9305	0	2.26775	1.51545	5.44249	7.60122	117.088	3.52764	1.27715	11.2019
P. spicata	28.7314	24.226	12.3058	0.329219	0.0589126	0.0989118	0.115431	0.0282533	0.0375311	0.0564359	0.0279843	0.00776986	0	0.11712	0.753465	0.0176575	0.25566	0	0.0173771	0.0219486	0.0345852	0.0200378	0.0424494	0.0148608	14.2091	2.49888	29.6534	2.47563	0.976532	0.599344	100.159	3.59886	2.26144	3.51943
P. spicata	20.9099	17.0479	9.67983	0.456633	0.0938579	0.1465	0.146592	0.0342768	0.0545039	0.0593243	0.041622	0.0102636	0	0.15825	1.1607	0.0204184	0.345835	0	0.0311966	0.039967	0.0493581	0.0508683	0.0433634	0.00799325	13.3561	2.61812	26.6077	1.84485	0.500751	0.513478	81.9696	2.602	1.9781	3.59491
P. spicata	14.6803	11.6978	6.75743	0.622013	0.554184	0.341316	0.272276	0.0357548	0.28714	0.100411	0.0402823	0.0338374	0	0.243356	0.66165	0.057671	0.0162265	0.274823	0.107816	0.0108177	0.0332158	0.0896663	0.0270552	0.0372869	12.1	2.27925	20.8375	1.40647	1.96723	6.07843	89.5337	2.27082	3.05974	4.02126
P. sprucei	34.3738	22.2695	17.2011	0.909921	0.192416	0.185263	0.250249	0.028552	0.343428	0.0560753	0.07338	0.0422563	0	0.814209	1.77158	0.0169762	0.585718	0.0231818	0.119819	0.0322434	0.0823483	0.0479241	0.0905708	0.00746078	38.3758	0	12.214	1.24172	0.821908	5.34774	71.8001	2.57504	1.49779	8.59442
P. sprucei	16.6622	12.5294	8.67353	0.78249	1.56719	0.0817086	0.159931	0.220871	0.120345	0.047143	0.191217	0.0991613	0	0.360393	2.85519	0.0411789	0.961689	0.292037	0.017171	0.0623185	0.103609	0.062612	0.0660708	0.023421	32.4989	0	12.9848	1.34561	6.23	3.989	104.854	2.28239	1.47333	4.0838
P. sprucei	18.9065	11.5322	15.8416	0.894431	1.51153	0	0.179047	0.162942	0.10548	0.0341339	0.120721	0.0803663	0	0.277113	2.69722	0.0220633	0.791771	0.119364	0.00518678	0.0683521	0.0879982	0.0606993	0.0402045	0.02533	54.9733	2.98393	22.9348	9.36825	4.48927	4.41713	58.0834	10.1479	10.4855	3.37876
P. suaveolens	41.1801	20.0692	11.0422	0.262013	0.16631	0.0554984	0.103007	0.0292536	0.0509166	0.0763879	0.047303	0.0455076	0	0.57336	2.461	0.0536435	0.489127	0.00631494	0.0163993	0.0444679	0.0709696	0.0648255	0.0625824	0.0827468	54.8198	2.09345	60.3287	18.7433	1.41022	3.34191	132.814	3.23388	2.92459	0.0662502
P. suaveolens	40.8072	14.4111	8.59007	0.346797	0.156074	0.056804	0.131187	0.0377879	0.0649182	0.0807933	0.110414	0.00940392	0	0.696491	2.15079	0.0619099	0.612671	0.0353487	0	0.0298767	0	0.0965463	0.0775851	0.0827468	31.374	2.3662	32.2352	9.86135	3.9519	3.91688	174	6.34169	3.25274	1.81857
P. suaveolens	29.1057	22.3299	24.2447	0.516181	1.02317	0	0.124043	0.189246	0.0944226	0.0220121	0.0671725	0.0559301	0	0.174172	1.37923	0	0.321127	0.358043	0.0023418	0.0452888	0.0559819	0.035576	0.0249828	0.030314	26.935	2.08398	53.4899	12.53	2.17664	2.01489	119.703	3.58662	2.30664	3.98625
P. utcubambensis	26.5158	12.5854	28.5896	0.134045	0.120687	0.108352	0.0677136	0.0294836	0.0257386	0.00946496	0.0463373	0.052401	0.0245291	0.367856	1.4686	0.06823	0.374803	0.00590003	0.0144738	0.021471	0.13032	0.0213382	0.0436965	0.0795784	22.6098	0	7.42122	0.764593	4.00995	4.49563	146.414	1.91254	1.59198	0.0123084
P. utcubambensis	16.2397	15.8054	18.0611	0.219153	0.151636	0.161008	0.115066	0.0455541	0.0424676	0.0886501	0.104952	0.06395	0.0294062	0.560232	0.85	0.123251	0.600708	0.0279647	0.0247686	0.0592319	0.228878	0.0802566	0.0726341	0.0795784	19.9726	1.58	11.3007	1.77594	1.6231	0.830609	125.86	12.2292	3.77127	0.300208
P. utcubambensis	10.2229	6.15484	9.10685	1.30081	0.918855	0.35582	0.666657	0.917392	0.138388	0.119953	0.259686	0.0585672	0.0116934	0.658883	0.796226	0.103321	0.550542	0.571306	0.0163743	0.181241	0.145333	0.134265	0.102676	0.0449991	34.2577	3.3121	15.3644	7.90252	2.04029	0.966868	95.9569	5.66969	14.0218	0.263063
P. wendlandii	33.8498	21.0479	39.9793	0.231021	0.203314	0.0300502	0.125472	0.0248988	0.0567199	0.0694658	0.027678	0.0207554	0	0.610172	1.08732	0	0.448226	0.00192835	0.00636101	0.0313344	0.0426139	0.0342741	0.0459794	0.0375477	20.2642	0	49.2077	12.6468	5.35737	5.26349	113.695	4.37418	4.46918	1.67095
P. wendlandii	15.7216	10.3799	14.2297	0.339794	0.299921	0.046796	0.16274	0.0299408	0.087268	0.0378609	0.0418286	0.0105835	0	0.879762	0.625806	0.0292548	0.70107	0.0280639	0.0333674	0.0169435	0.0525836	0.0809526	0.0584653	0.0375477	51.0338	6.51707	31.9706	12.71	2.40467	0.966761	132.231	5.41494	2.71758	2.68498
P. wendlandii	22.6132	10.2304	20.2019	0.849542	0.518991	0.0997648	0.579645	0.114752	0.206547	0.180061	0.156653	0.0296309	0	0.6132	0.68342	0	0.811497	0.100944	0.030934	0.0605315	0.0528585	0.118457	0.132697	0.0331342	42.958	4.7571	26.2853	9.83558	2.11254	0.931059	137.104	5.78582	2.27972	2.96111

## Sheet: Nectaries
Species	Glucose [µmol/g FW]	Fructose [µmol/g FW]	Sucrose [µmol/g FW]	Aspatic acid [µmol/g FW]	Glutamic acid [µmol/g FW]	Asparagine [µmol/g FW]	Serine [µmol/g FW]	Histidine [µmol/g FW]	Glutamine [µmol/g FW]	Glycine [µmol/g FW]	Threonine [µmol/g FW]	Arginine [µmol/g FW]	β-Alanine [µmol/g FW]	Alanine [µmol/g FW]	GABA/Taurin [µmol/g FW]	Tyrosine [µmol/g FW]	Valine [µmol/g FW]	Methionine [µmol/g FW]	Tryptophan [µmol/g FW]	Isoleucine [µmol/g FW]	Phenylalanine [µmol/g FW]	Leucine [µmol/g FW]	Lysine [µmol/g FW]	Proline [µmol/g FW]	Pyruvate [µmol/g FW]	Malate [µmol/g FW]	Chloride [µmol/g FW]	Nitrate [µmol/g FW]	Phosphate [µmol/g FW]	Sulfate [µmol/g FW]	Sodium [µmol/g FW]	Ammonium [µmol/g FW]	Potassium [µmol/g FW]	Magnesium [µmol/g FW]	Calcium [µmol/g FW]	Starch [mg/g FW]	Calcium [µmol/g FW]	Starch [mg/g FW]
P. albolutea	25.529	35.9314	146.425	0.747007	6.8917	12.0752	4.01911	0	5.83957	1.48671	1.93337	0.823939	0.457279	10.8069	7.22551	1.93933	1.62769	2.90118	1.79477	0.971035	2.1216	0.408074	0.347409	0.19493	5.01	36.3363	0.582558	48.4484	5.75286	0	11.5369	5.04204	1.98417	13.3993	128.755	5.40873	8.20701	6.22907
P. albolutea	85.64	109.612	205.934	0.796174	4.03911	17.4161	6.50754	0	6.43753	1.58211	1.96648	0.934462	0.761454	9.27655	8.23889	6.12702	1.0972	1.68419	3.68152	0.676552	1.36892	0.327597	0.249689	0.0795069	2.39653	35.7994	0.278666	47.7326	9.39125	1.05917	28.6969	11.6211	11.8421	25.7169	411.023	4.81508	1.9712	2.82615
P. albolutea	42.9087	53.1022	142.045	0.810232	3.23842	13.7389	4.98076	0	4.75523	0.721797	0.703289	0.68454	0.60549	5.91772	11.5194	4.56315	1.82052	0.0560892	2.87536	0.470677	0.779911	0.282604	0.436682	0.288272	5.555	35.6936	0.64593	47.5915	7.49383	0.409967	24.1229	9.21602	9.93708	64.9551	215.066	2.8283	3.41608	3.52261
P. angustifolia	159.255	161.982	44.2441	1.66894	1.62322	11.4196	7.92615	1.29085	5.59874	1.34533	2.28604	1.05486	0.406796	14.4899	24.0909	0.602471	1.53093	4.43233	9.73976	3.97998	0	0.75909	1.0825	0.519361	16.8675	14.9307	1.96133	19.9076	8.20509	0.116182	20.5372	21.3376	4.94309	25.0985	103.808	4.55373	3.03655	8.54252
P. angustifolia	206.536	215.978	59.9888	1.3781	1.25259	11.0915	6.61683	1.46683	8.50995	0.98644	2.41978	0.555025	0.486518	12.2475	22.7091	0.420622	4.76919	0	7.868	0.695589	0.735323	0.67199	0.734664	0	17.4424	12.8173	2.02818	17.0897	10.6585	0	22.378	10.8296	5.74971	15.9339	88.9338	7.64879	4.87592	10.7752
P. angustifolia	239.65	282.367	44.5267	1.53861	1.39118	12.0519	8.00123	1.76296	9.01776	1.27081	1.10692	1.1708	0.156142	13.8126	20.7027	0.430492	4.58959	0.138877	8.75433	0.719605	0.734895	0.710642	0.613058	1.09035	20.2607	7.46536	2.3559	9.95382	10.7198	0.208909	22.1908	12.1204	3.25397	8.1129	93.134	7.83153	4.0748	11.6489
P. capixaba	43.2756	38.5792	48.2926	0.908003	2.74649	2.69227	2.38359	0.713368	4.06101	0.382185	0.394959	0.272001	0.101802	2.33808	0.311765	0.89886	0.735427	3.38757	0.531317	0.553467	0.455954	0.747477	0.248474	0.0448194	27.6044	122.271	3.20981	163.028	36.2469	0.655571	35.8209	17.3207	12.1564	20.8085	35.2724	63.3388	3.85173	2.43825
P. capixaba	30.4902	27.7169	49.81	0.737191	2.40893	1.99369	1.45337	2.27772	1.90566	0	0.37508	0.295254	0.0545029	1.45768	0.234286	0.701178	1.23558	0.0755821	0.395368	0.297109	0.307773	0.26443	8.21674	0.228631	10.7565	127.155	1.25075	169.541	19.152	0.305644	17.7343	6.55681	8.30999	70.8312	54.6909	8.80861	4.50875	1.29196
P. capixaba	15.144	9.7674	24.9189	0.606654	2.07922	1.62853	1.19178	0.797291	1.54589	0.74914	0.350993	0.217983	0.0999929	1.17207	0.194286	0.562455	1.03775	0.0698819	0.333019	0.236577	0.235688	0.219484	9.91231	0.175935	3.14657	51.984	0.36588	69.3119	29.4884	1.383	12.9023	9.27514	3.64177	21.1987	58.6817	8.8702	2.89382	1.7581
P. imbricata	29.4202	40.6897	146.999	1.0019	3.65007	20.1445	5.85073	13.5963	5.88472	1.07376	1.63332	0.730488	0.905683	7.84589	3.79634	4.90217	1.02401	1.57396	3.29508	0.586299	1.00529	0.270075	0.258488	0.271144	2.1478	25.262	0.249745	33.6826	9.40488	1.14659	24.181	13.8784	5.35685	13.7202	219.88	11.9529	2.03488	1.10289
P. imbricata	29.056	63.5541	192.239	1.53959	7.39344	13.6284	6.21592	14.1461	4.96432	1.62458	1.28194	0.465658	0.414823	19.266	5.24242	3.24485	1.34253	2.49035	1.36256	0.87546	2.06372	0.731405	0.526466	0.188861	29.3052	66.8552	3.40758	89.1402	14.0464	0	39.4271	21.5524	8.48439	29.8209	231.053	12.349	4.2134	1.37026
P. imbricata	31.1654	60.2092	223.827	3.39488	15.9043	25.5861	14.6954	6.13981	11.5304	2.5578	1.75278	1.23275	0.785036	8.69365	3.59545	8.27243	7.1066	0.648532	6.37647	1.97877	0.969224	2.05492	0.527622	0.0194653	14.743	38.8443	1.71431	51.7925	8.6476	1.05341	30.7986	15.1796	10.0204	27.8238	271.966	18.0107	4.01802	0.835725
P. integrifolia	36.3422	34.3745	37.0997	3.0087	3.50769	136.608	2.97135	5.04813	16.5762	0.56254	1.27419	0.380131	0.273711	4.2329	1.94306	2.20139	3.68337	1.66799	2.11716	1.52839	1.00814	1.05493	0.404189	0	6.00278	15.303	0.697997	20.404	11.4586	0.83	26.5239	15.0175	14.6175	37.237	143.929	13.8927	5.37328	0
P. integrifolia	40.2236	48.1884	33.4046	2.28472	2.82503	100.295	2.88722	2.56737	13.8736	0.71398	1.28174	0.43131	0.281919	3.66321	1.89722	1.74882	3.36023	0.855928	1.45737	1.08579	0.858286	0.810528	0.343084	0.695672	0.585	6.79556	0.0680233	9.06074	9.0575	0.446389	25.7439	15.2875	9.36601	15.0314	99.3442	8.50038	3.5912	1.21343
P. integrifolia	45.7076	48.6215	45.5559	2.87104	3.39616	116.757	3.05496	5.61966	14.9425	0.834968	0.904725	0.834809	0.150872	4.47174	2.1	2.32385	3.30232	2.31894	1.70932	1.40282	0.958114	1.13639	0.394456	0.0629884	4.93778	11.5042	0.57416	15.3389	9.28278	0	22.7619	12.3306	9.78648	17.7852	112.029	9.46199	4.18828	0
P. longissimiflora	104.295	100.898	75.3902	2.00204	1.44623	15.1555	1.56215	1.47278	5.12277	0.230512	0.269613	0.284422	0.0930388	1.53877	5.01122	0.51386	3.00087	0.0709732	0.914662	0.357887	0.321786	0.385525	0.315235	0.162117	8.05531	0.114286	0.936664	0.152381	3.13112	0	3.7849	2.71612	11.2366	29.6545	58.9749	7.15389	9.39057	9.99
P. longissimiflora	90.9921	101.794	74.7852	2.47081	2.04397	19.0711	1.95111	1.92262	6.4822	0.271452	0.31263	0.378276	0.043871	1.92985	3.873	0.648852	3.88528	0.103061	1.15294	0.422153	0.396978	0.421806	0.449492	0.151953	22.3614	0.7432	2.60016	0.990933	2.8456	0.126	3.3077	2.0483	4.79292	7.15837	52.627	7.68521	10.3274	9.0201
P. longissimiflora	87.1929	99.3535	86.8256	2.36919	1.73226	18.6121	1.89538	1.92752	6.66301	0.365306	0.578011	0.633245	0.0678265	2.00324	3.25	0.708624	3.88369	0.0583354	1.13053	0.486966	0.452324	0.467515	0.529038	0.0763148	19.9924	0	2.3247	0	3.82633	0	2.49898	1.91194	8.96652	12.1586	88.3892	13.7141	10.8876	11.1836
P. maidifolia	78.3591	72.2968	69.4935	2.98556	2.84907	19.6845	9.34526	6.8308	12.2685	2.18899	1.30307	0.972509	0.0710319	11.384	2.86915	3.61368	8.97771	0.599087	3.10427	1.10304	2.52984	1.91608	1.98388	0.511485	8.75489	28.3986	1.01801	37.8648	8.8866	0.134255	26.663	16.8916	7.66891	18.8597	164.739	20.4378	6.01556	0.92863
P. maidifolia	65.3515	57.1106	59.982	2.15939	1.95506	14.1311	6.73669	4.83896	8.88322	1.55706	0.869196	0.868827	0.338991	8.83658	2.44609	2.47301	6.22283	0.403267	2.14447	0.777309	1.7548	1.35086	1.38932	0.352725	12.912	26.823	1.5014	35.7641	10.4929	0	19.0107	11.3155	7.07583	15.4905	144.338	19.8623	6.15949	1.23817
P. maidifolia	76.3274	78.4364	70.8127	2.89533	2.47534	18.8001	9.00146	6.34764	11.9241	2.05151	1.0641	1.39366	0.181187	12.6816	5.36968	3.12133	7.96957	0.499172	2.736	1.01388	2.2492	1.76286	1.79981	0.449127	11.9147	19.653	1.38543	26.204	7.61191	0.115957	21.2772	14.3429	5.1724	12.5674	231.222	24.2771	7.99152	1.21238
P. nigra var. nigra	30.9875	34.7213	79.6944	0.828463	5.73753	2.86636	6.22152	5.1985	4.98885	3.15919	2.01489	0.45387	0.123022	5.37842	10.313	5.79844	1.68546	4.13093	2.35772	0.857343	1.38047	0.803415	0.842864	0.273879	12.9304	17.9691	1.50353	23.9588	9.47194	0.588519	22.1216	18.2031	5.28129	28.9664	147.049	18.1988	6.2579	1.67476
P. nigra var. nigra	44.3407	48.4956	78.4058	0.296355	2.54307	3.9753	1.26615	5.08894	1.84359	0.422718	0.478801	0.320563	0.121514	3.72866	3.49018	0.682366	0.480691	1.05982	0.59993	0.253746	0.487268	0.127634	0.371427	0.0543267	15.2393	6.11304	1.77201	8.15071	7.10607	0.517232	8.94982	8.30696	5.61367	16.2848	147.364	19.6873	6.40296	2.42242
P. nigra var. nigra	65.3467	73.2436	119.158	0.659948	6.075	7.97881	3.32764	4.7053	4.49062	0.921428	0.664567	1.56128	0.0128437	8.8408	2.34911	2.05465	3.29487	0.0407597	2.38284	0.701433	0.52428	0.393642	0.259932	0.191752	10.7011	9.90348	1.24431	13.2046	7.37418	0.0724344	14.4448	12.1843	3.88687	14.0924	107.802	13.9946	10.6146	1.84857
P. oliva-estevae	132.308	140.654	61.7688	0.927316	1.79188	6.27084	3.7592	1.26555	5.99873	0.739478	1.168	0.23667	0.222913	11.4767	3.89938	1.179	2.11126	0.114871	1.53309	0.25081	0.339492	0.375806	0.424058	0.84047	4.03862	30.7159	0.469608	40.9546	18.2623	0	23.2416	14.2975	8.65442	2.83336	158.438	10.5829	4.67973	0.860877
P. oliva-estevae	220.576	301.215	63.3891	0.826201	1.68918	5.70355	4.05605	2.74971	4.44381	0.459016	0	0.544765	0.238348	10.2559	5.45812	1.13277	1.83058	0.173267	1.62099	0.212127	0.356962	0.291142	0.397887	0.531897	3.91975	29.4962	0.455785	39.3283	14.9829	0	23.4594	14.4852	7.6551	4.1447	111.43	7.78424	3.61879	1.14784
P. oliva-estevae	186.422	204.81	82.6708	0.966941	2.05594	6.40663	4.0054	1.24922	6.22101	0.842948	1.22215	0.248661	0.28107	12.1418	4.28688	1.31933	2.10569	0.0752036	1.5421	0.26572	0.371151	0.375774	0.432006	0.660856	4.8925	30.0649	0.568895	40.0866	14.8131	0	14.1143	8.46275	4.72165	8.14185	139.56	7.51831	3.20017	2.00871
P. poeppigiana	61.3539	107.469	190.403	0.273491	1.77112	0.948884	1.92243	2.10426	1.44336	0.946554	0.294648	0.177488	0.0889481	17.2099	1.98269	2.09621	0.633851	1.56051	0.866075	0.282887	0.205418	0.44976	0.314525	0.160525	4.62481	5.38096	0.537768	7.17462	6.74663	0.698942	33.6384	4.23644	2.48213	14.6225	161.342	8.57378	1.02429	3.91313
P. poeppigiana	109.935	130.207	100.077	0.304511	2.3144	1.26792	2.61661	5.10648	2.17659	1.33187	0.864689	0.172234	0.0255682	21.5007	1.54	2.69248	0.780066	2.07828	1.0911	0.390997	0.644996	0.356673	0.39796	0.120367	5.13636	2.11782	0.597252	2.82376	6.44244	0.568024	39.2845	4.23821	3.54113	13.1809	103.168	6.9499	2.04767	9.24923
P. poeppigiana	60.7976	84.4131	117.639	0.530676	3.88441	1.7419	4.50451	2.09659	3.58701	1.85188	0.608966	0.625632	0.0281973	34.802	2.02636	4.67937	3.68936	0.228742	2.39788	0.689582	0.418475	0.70392	0.284086	0.169461	4.718	1.75291	0.548605	2.33721	5.6513	0.2804	34.8355	3.36255	3.37467	14.418	94.5285	6.01097	1.75503	5.05818
P. recurvata	134.807	154.47	15.0653	2.47477	0.211164	1.68027	2.91925	0.255456	8.09784	0.34744	0.984772	0.0977638	0.221424	2.21528	4.819	0.358496	2.93049	0.113611	0.217065	0.601469	0.183462	0.593186	0.66215	0.399927	36.64	17.0633	4.26047	22.7511	8.51577	0.370154	14.0569	7.60862	7.66032	7.04163	111.015	9.32404	10.331	4.95664
P. recurvata	111.595	91.4008	4.50589	1.34149	0.298907	0.839809	2.15006	0.35114	5.07512	0.312769	0.7062	0.0736209	0.17223	2.36955	5.31	0.324715	2.0923	0.0681651	0.240443	0.307499	0.133111	0.331973	0.44468	0.251116	15.0266	23.383	1.74728	31.1774	6.99066	0.179737	10.9446	9.48072	6.54549	6.57628	99.8426	9.13458	7.09249	2.9749
P. recurvata	109.017	119.403	9.28659	1.4299	0.237813	1.18967	2.79492	0.205194	7.20006	0.271813	0.79865	0.0852256	0.194904	3.48637	7.616	0.441778	2.57955	0.0762172	0.317285	0.352345	0.135253	0.363805	0.510299	0.285381	26.6543	18.7868	3.09934	25.049	5.64092	0	6.17928	5.10066	4.45468	7.22517	112.952	10.0369	3.65564	4.75984
P. sceptrigera	42.8552	36.7351	70.4785	3.5325	5.76679	7.41672	3.19128	5.66842	5.03068	0.472034	1.04817	0.340436	0.0296473	9.63189	6.69545	1.07624	0.812656	3.81256	2.07728	0.731841	0.753078	0.241545	0.409294	0.365568	13.4304	19.3088	1.56167	25.745	8.83136	0.703455	8.34509	6.68618	7.49022	15.5544	40.5512	10.4508	4.83752	12.1044
P. sceptrigera	64.3278	59.21	145.918	6.0478	8.79129	11.5114	4.49224	4.05374	8.58141	0.635605	0.542399	0.486905	0.0430136	14.1461	6.00636	1.48254	8.51104	0	2.3807	0.557488	0.660168	0.341783	0.385885	1.02329	8.52245	15.303	0.990982	20.404	12.2362	0	6.38735	6.24051	3.77582	6.41249	44.9031	10.3843	4.61573	13.774
P. sceptrigera	58.4439	63.7999	125.39	4.10637	6.04325	9.05186	3.57014	1.18474	7.92578	0.686894	1.2303	0.27216	0	10.9785	7.48455	1.0602	4.51186	0	1.94909	0.309203	0.465454	0.306409	0.344127	0	8.86982	11.3172	1.03137	15.0897	13.6134	4.81909	10.4839	9.94164	6.59433	10.6931	49.017	13.0233	5.63594	17.1132
P. wendlandii	95.7858	94.8884	48.1711	2.50349	2.30857	22.4188	4.56388	1.55924	6.84908	0.677367	0.60056	0.792708	0.0662635	3.63342	1.07308	1.25866	5.32297	0.198754	0.752951	1.23837	1.69655	1.08208	0.852397	1.67327	5.81879	24.6612	0.676604	32.8816	9.02767	0	11.8992	6.85405	2.75251	8.97992	110.935	11.8929	8.7012	0.585286
P. wendlandii	54.006	50.8732	29.2835	1.24506	0.814352	10.9361	2.09277	0.711128	3.37078	0.336202	0.413529	0.535916	0.10675	1.84568	0.732692	0.628456	2.73441	0.12954	0.343623	0.656623	0.897427	0.581955	0.444944	0.729475	10.6232	19.0038	1.23525	25.3385	11.6431	0	9.68452	6.10587	5.36354	11.8692	84.201	10.0688	7.39445	1.67225
P. wendlandii	68.4158	66.2037	30.1225	1.56909	1.01415	14.0989	2.61895	0.891886	4.16579	0.379365	0.450555	0.558856	0.162171	2.31128	1.31346	0.819907	3.31843	0.121187	0.43385	0.819661	1.1278	0.714329	0.540961	0.933764	12.5769	26.2658	1.46243	35.021	10.7842	0	8.44276	5.58026	6.17125	12.6701	97.7023	14.0854	11.1853	1.38558

## Sheet: Nectar
Species	Glucose [mM]	Fructose [mM]	Sucrose [mM]	Aspatic acid [mM]	Glutamic acid [mM]	Asparagine [mM]	Serine [mM]	Histidine [mM]	Glutamine [mM]	Glycine [mM]	Threonine [mM]	Arginine [mM]	β-Alanine [mM]	Alanine [mM]	GABA/Taurin [mM]	Tyrosine [mM]	Valine [mM]	Methionine [mM]	Tryptophan [mM]	Isoleucine [mM]	Phenylalanine [mM]	Leucine [mM]	Lysine [mM]	Proline [mM]	Pyruvate [mM]	Malate [mM]	Chloride [mM]	Nitrate [mM]	Phosphate [mM]	Sulfate [mM]	Sodium [mM]	Ammonium [mM]	Potassium [mM]	Magnesium [mM]	Calcium [mM]
P. albolutea	194.176	223.566	661.02	0.0124869	0.0187714	0.125977	0.0253653	0.0062	0.0312921	0.0393143	0.00468945	0.103068	0	0.0300055	0	0.00252473	0.00463103	0.000566988	0.000788411	0.008973	0.0163548	0.00310828	0.0159885	0.0102205	0.009221	0	1.07073	0.85559	0.15791	0.25845	1.48565	4.59939	4.89048	0.0728926	0.261671
P. albolutea	114.142	86.4299	605.358	0.0231774	0.044296	0.154996	0.0444698	0.0069	0.0590562	0.0529434	0.00684264	0.108261	0	0.0728996	0	0.00942121	0.00860395	0.00467655	0.00330351	0.0112222	0.0274022	0.011309	0.022074	0.00426046	0.006931	0	1.623	0	0.25685	0.23959	1.55492	4.68657	5.2358	0.10757	0.142274
P. albolutea	195.866	247.912	601.878	0.00801508	0.00835096	0.153593	0.0152941	0.034371	0.0225857	0.0463972	0	0.0871597	0	0.00645213	0	0.0010546	0.00397902	0.000370822	0.000633407	0.00659524	0.0151026	0.00131207	0.013556	0.00655992	0.012399	0	1.37334	0.3495	0.31328	0.55473	1.50117	4.60226	4.01087	0.0768277	0.135328
P. altensteinii var. altensteinii	140.971	107.343	360.156	0.00374101	0.00637822	0.0110312	0.00731642	0.00207335	0.0091307	0.00473682	0.00218354	0.0738492	0	0.00372184	0.0203	0.00339792	0.00554586	0.00437811	0	0.00307964	0.0129233	0.0170062	0.0118438	0.0289142	0.018115	0	0.8377	0.06194	0.14386	0	1.51024	0.55845	0	0	0
P. altensteinii var. altensteinii	151.7	153.866	382.671	0.00849545	0.00980611	0.053498	0.0132379	0.00239062	0.0466558	0.00535216	0.00507163	0.0535073	0	0.00891882	0.0124	0.00438321	0.00981236	0.00799173	0.00275068	0.0150564	0.0116882	0.0212187	0.0115703	0.00784947	0.034009	0	1.60558	0	0	0.10478	1.6492	0.80367	0	0	0
P. altensteinii var. altensteinii	201.592	178.509	515.645	0.00694029	0.00922788	0.058326	0.0130576	0.000866922	0.0394168	0.00764466	0.00624911	0.0990197	0	0.00475037	0.0057	0	0.00495637	0.00416803	0	0.00959325	0.00715852	0.0178013	0.0116607	0.0411952	0	0	1.71028	0.07281	0.09603	0	1.67979	0.5969	0	0	0
P. angustifolia	123.901	168.788	246.196	0.06028	0.13439	2.52622	3.6076	0	4.05814	2.2814	1.46522	0.01807	0	12.7542	0	0.47163	0.82984	0.25046	0.22943	0.13874	0.16598	0.36241	0.15392	0.0295571	0.004204	0.16123	0.81497	0	0	0	0.05216	1.5255	0.06828	0.00716	0.01591
P. angustifolia	129.568	165.745	242.794	0.06944	0.15096	2.74344	3.81105	0	4.24704	2.66217	1.57142	0.09995	0	13.1551	0	0.53607	0.96091	0.31872	0.18221	0.15672	0.13337	0.42079	0.15567	0.113209	0.003843	0.04485	0.79983	0	0	0	0.06913	3.38479	0.65457	0.03682	0.04149
P. angustifolia	168.904	223.733	334.051	0.05144	0.13384	2.48633	3.73296	0	4.12328	2.33862	1.48165	0.19779	0	12.7491	0	0.48813	0.84605	0.20358	0.00659	0.13781	0.14243	0.36565	0.17085	0.0304996	0.002404	0.10118	0.71434	0	0	0.02326	0.02473	1.21528	0.01262	0.00512	0.0136
P. atrorubens	178.305	138.497	193.568	0.27331	0.39232	5.69908	3.27794	0.0549863	2.12683	0.52826	0.528224	0	0.0909825	13.1907	0.05191	0.186177	0.729055	0.326533	0.0146599	0.409021	0.100228	0.479746	0.193235	0	0.088095	0.59086	2.99662	0	0.40255	0.32138	0.09379	1.65663	2.01377	0.07077	0.09527
P. atrorubens	220.78	149.369	228.97	0.0380766	0.0672467	0.525852	1.90157	0	1.50472	0.24392	0.136627	0.0865001	0.0587586	7.50601	0.04786	0.0719881	0.224258	0.0598854	0	0.116683	0.0294368	0.102704	0.0662333	0	0.03558	0.17295	1.33268	0.03636	0.0367	0.12172	0.06921	5.76168	1.9539	0.02931	0.03549
P. atrorubens	353.73	329.523	268.978	0.0610334	0.0841128	0.588867	2.66541	0	1.79364	0.254786	0.222759	0.166376	0.0636328	13.5846	0.0546	0.160455	0.299319	0.121001	0.00479457	0.140812	0.0599547	0.137867	0.120722	0	0.060203	2.12163	2.34766	0.05171	0.09716	0.19518	0.0238	0.35906	0.11469	0.01643	0.00939
P. breedlovei	77.3555	93.4538	527.095	0.187698	0.227402	0.390675	0.239257	0.0216112	2.03656	0.0540717	0.0755737	0.0647114	0.117374	0.326308	0.1817	0.0397394	0.132347	0.0217565	0.00448984	0.0483459	0.033997	0.048679	0.0754867	0.0915261	0.011448	0	0.81581	0.05013	0.39204	0.09404	1.90627	7.28756	4.2368	0.362767	0.285768
P. breedlovei	67.5812	68.0129	382.32	0.0343507	0.0492885	0.106125	0.387644	0	3.11444	0.121221	0.0128506	0.0138771	0.312252	0.566285	0.0946	0.029743	0.135218	0.0405469	0.002741	0.0210899	0.0123111	0.025491	0.0343839	0.06833	0.010918	0.28839	1.2343	0.01231	0.84329	0.09941	2.5615	5.59366	7.4537	0.697292	0.474067
P. breedlovei	77.5984	53.3738	261.507	0.104389	0.128254	0.178903	0.110318	0.0100679	1.21693	0.0152884	0.013814	0.0155605	0.0354575	0.171492	0.1104	0.0202029	0.0690909	0.0125318	0.0411149	0.0256779	0.017991	0.0246046	0.0400423	0.0320932	0.005817	0.08613	0.71606	0	0.34015	0.06009	2.00532	4.44004	3.92789	0.392529	0.440276
P. bromeliifolia	392.215	306.072	409.523	0.0369815	0.045998	0.706284	3.20725	0	2.94384	0.880411	0.392114	0.905744	0.0106015	21.6019	0	0.315819	0.317273	0.22415	0.0379331	0.144541	0.206194	0.224825	0.364798	0.205963	0	0	1.12345	0	0	0	1.24996	1.88539	0.523984	0.0245314	0.027729
P. bromeliifolia	133.791	122.966	483.885	0.0500355	0.0668877	0.590654	2.65265	0	2.61485	0.707848	0.341185	0.728654	0.0103178	17.6369	0	0.230322	0.255092	0.176324	0.0248369	0.110587	0.146833	0.176628	0.31619	0.220528	0	0	1.5536	0	0	0	1.18463	1.74837	0.517869	0.0200633	0.0212203
P. bromeliifolia	216.13	200.367	521.284	0.11349	0.178898	0.568249	2.68482	0	3.43233	0.702776	0.427665	0.647672	0.0054981	17.8635	0	0.168445	0.230319	0.150175	0.0211831	0.0931686	0.095839	0.179752	0.374783	0.2138	0	0	1.64116	0	0	0	1.22158	1.66876	0.706994	0.0213917	0.0535482
P. capixaba	144.483	173.591	332.692	0.0101345	0.0124852	0.00404942	0.0119956	0.0515543	0.0227583	0.05179	0.00226032	0.0758564	0	0.00341122	0.0205	0.00167947	0.00298312	0	0	0.00329534	0.00522609	0.00364832	0.0330524	0.00288729	0.006217	0	1.00879	0	0.11923	0	1.35618	4.39773	2.76338	0.0325556	0.0695606
P. capixaba	118.374	123.407	265.641	0.0182736	0.019404	0.0136448	0.0129594	0	0.0163244	0.0463892	0.00500005	0.0922311	0	0.00789437	0.0159	0.00585619	0.00623598	0.00408765	0	0.00724387	0.00647064	0.0205993	0.0360664	0.012511	0.00696	0	0.89754	0.18908	0.14579	0.02749	1.4215	4.09822	2.98343	0.0740986	0.105947
P. capixaba	152.055	123.086	149.583	0.00672315	0.00868004	0.00502459	0.00725336	0	0.0204263	0.0441503	0.00134495	0.0540193	0	0.0015166	0.0132	0.000426205	0.00199562	0	0	0.00350393	0.00145079	0	0.018874	0.00263826	0.012719	0	0.87455	0.13503	0.218	0.2564	1.41563	3.97516	2.89916	0.0240844	0.104148
P. carnosepala	147.307	236.868	1012.07	0.017613	0.0166891	0.0663474	3.49604	0.00784756	0.267299	0.791751	0.519288	0	0.0635222	38.097	0.0776	0.135549	0.353487	0.156385	0.0214303	0.103959	0.0316197	0.245905	0.0086655	0.0307355	0.04759	0	7.86235	0	0	0	0.03011	5.18988	0.02637	0	0
P. carnosepala	118.226	202.832	779.99	0.0213808	0.0237792	0.100815	6.3606	0.0130204	0.351322	1.40059	0.966314	0	0.141175	55.8134	0.1374	0.253088	0.619952	0.273182	0.0293329	0.193002	0.0532641	0.432576	0.014298	0.0329741	0.011558	0	0.85132	0.04017	0	0	0.03634	5.59203	0.07474	0	0
P. carnosepala	116.261	160.226	864.44	0.0216595	0.0233207	0.0932151	4.2219	0.00723368	0.372637	0.989188	0.62458	0	0.06587	39.9578	0.085	0.157914	0.411307	0.18667	0.0189671	0.116593	0.0392539	0.286081	0.00690301	0.0507907	0.007997	0	0.93312	0	0	0.04893	0.0368	4.59968	0.04192	0	0.02868
P. chiapensis	73.8923	67.2737	260.796	0	0	0.03483	1.21958	0	0.87724	0.14931	0.23143	0.16765	0	2.98239	0	0.10547	0.31942	0.16511	0.10943	0.13331	0.09911	0.15613	0.0606	0.0159611	0.024668	0	1.57303	0.1448	0.10809	0.09055	0.05297	0.80596	2.75057	0.02964	0
P. chiapensis	65.2516	54.2855	280.26	0	0.1839	0.02624	1.32623	0	0.85944	0.20387	0.21698	0.21913	0	3.00434	0	0.0579	0.56737	0.19341	0	0.22181	0	0.20231	0.00104	0.0245577	0.0211	0	1.36656	0.37479	0.31144	0.23628	0.05217	1.04455	0.3787	0.00772	0.02528
P. chiapensis	94.9558	67.688	227.567	0	0	0.02129	1.21956	0	0.88674	0.1614	0.26708	0.1682	0	3.04594	0	0.09647	0.36882	0.16647	0.0033	0.1804	0.04936	0.19267	0.05341	0	0.011267	0	1.30277	0.01471	0	0.02402	0.07667	3.09874	0.3209	0	0.01756
P. chiriquensis	230.483	136.414	353.848	0.0767864	0.0684243	0.12041	0.164838	0.0117163	0.336054	0.0304227	0.0176666	0.017554	0.242954	0.510675	0.1435	0.0136658	0.110408	0.00922758	0.239885	0.0514507	0.00860122	0.01224	0.0468303	0	0	0.1029	1.58722	0.11768	0	0.14542	0.33499	4.57213	0.55063	0.12012	0
P. chiriquensis	221.429	84.8113	611.943	0.116684	0.0909648	0.0698757	0.348456	0.0280448	0.679921	0.0710687	0.0923969	0.0873667	0.170474	1.0245	0.1275	0.030312	0.161609	0.0167396	0.0844413	0.093317	0.00130713	0.0309642	0.064191	0.0519085	0	0.11383	1.50136	0	0	0.17963	0.29897	4.7689	0.5944	0.15272	0.01854
P. chiriquensis	312.01	277.066	539.943	0.0967354	0.0796946	0.095143	0.256647	0.0198806	0.507987	0.0507457	0.0550317	0.0524604	0.228201	0.76759	0.1681	0.0219889	0.136009	0.0129836	0.162163	0.0723839	0.00495417	0.0216021	0.0555106	0	0	0.11768	1.31905	0.12435	0	0.11011	0.02091	4.05614	0.39817	0.19112	0
P. corallina	86.6086	124.382	600.233	0	0	0.209665	3.05486	0.0157225	2.77759	0.849757	0.842621	0.0281359	0.0587758	17.3914	0	0.0747582	0.327751	0.070997	0	0.113923	0.041151	0.110258	0.0407256	0.0381916	0.006253	0	0.72862	0.02636	0.07122	0	1.03049	0.76729	0	0	0
P. corallina	100.745	134.155	660.215	0	0	0.399471	3.5643	0.0829123	2.51021	1.80297	0.849243	0.0431828	0.0849952	26.3457	0	0	0.200039	0.0176474	0	0.0473246	0.0627942	0.0508931	0	0.0271863	0.013969	0.03661	0.31864	0.0268	0.36144	0.03928	1.29172	0.54047	1.44976	0	0
P. corallina	96.0664	128.665	605.58	0.0514372	0.0150001	0.43502	3.2565	0.106547	2.19725	1.47562	0.741511	0	0.0813692	22.6836	0	0	0.207391	0.0190468	0	0.047211	0.0472805	0.0508973	0	0.023064	0.011694	0.01676	0.40875	0	0.17615	0	2.15496	0.8653	0	0	0
P. echinata var. vallensis	150.067	129.654	281.807	0.171611	0.166904	6.94748	6.74819	0.143762	3.57004	0.538164	0.923385	0.785996	0.088645	23.3043	0	0.0105369	1.39383	0.18358	0.0267259	0.667581	0.189058	0.975579	0.187757	0.157819	0.340494	0.11742	2.03034	0.01423	0.08041	0.02884	0.852771	4.14862	3.51025	0.157206	0.310813
P. echinata var. vallensis	60.7909	67.5615	328.515	0.0589007	0.0784273	3.35047	5.00193	0.0819684	2.68209	0.408139	0.814272	0.730996	0.0720255	20.7256	0	0.299744	0.69651	0.159829	0.0291826	0.296666	0.168928	0.303653	0.19403	0.0903261	0.272206	0.32014	0.95431	0.02536	0.09955	0.0414	0.630553	3.76365	1.41593	0.257297	0.313423
P. echinata var. vallensis	129.587	127.98	322.579	0.020387	0.0246752	0.534376	7.15455	0.00250442	5.13442	0.571573	1.11243	0.0684479	0	24.5622	0	0.432612	0.738152	0.103112	0.0132089	0.406919	0.56686	0.236273	0.100194	0.0449151	0.036546	0	1.06277	0	0	0	0.547271	4.03496	1.40335	0.0474246	0.102192
P. flagellaris	283.519	334.233	542.198	0.00952338	0.0384489	1.18079	1.50231	0.0737327	0.861683	0.693745	0.267261	0	0	14.0212	0.0995	0.119059	0.321017	0.157311	0.019536	0.116611	0.0243043	0.19088	0.0121096	0.0657584	0.121372	0	0.04347	0.04232	0.02803	0.09388	0.01765	3.0244	0.1331	0.01996	0.01712
P. flagellaris	238.513	288.365	488.93	0.00850325	0.0352005	0.891361	1.53531	0.0765555	0.676235	0.637902	0.278028	0	0	14.258	0.061	0.148807	0.344413	0.145705	0.0154087	0.124763	0.031077	0.175669	0.0369537	0.0584193	0.547071	0.03067	0.02694	0.1201	0.06529	0.43211	0	2.61293	0.0595	0	0
P. flagellaris	224.86	267.226	476.449	0.00601359	0.0110439	0.162997	1.40785	0.0832635	0.559282	0.501066	0.244408	0	0	12.5892	0.0411	0.142216	0.283207	0.121579	0.0149501	0.09987	0.0245681	0.155474	0.0107816	0.0549795	0.054438	0	0.12934	0.38516	0.07202	0.2791	0.03911	2.51014	0.05581	0.00956	0.03751
P. imbricata	146.937	193.925	453.648	0.0153185	0.0351191	1.4373	2.03571	0.00375638	3.19763	0.881385	0.298199	0.0180486	0.212824	17.0573	0.1635	0.192393	0.245897	0.0770492	0.00449528	0.109965	0.0706992	0.125177	0	0.246707	0	0	2.13646	0	0.07798	0.02705	1.72937	2.49038	0.675295	0.00420099	0.0268971
P. imbricata	159.55	210.38	610.332	0.0943741	0.0952532	1.05438	1.56399	0.0139274	3.30254	0.757902	0.308328	0.00151409	0.27015	12.1571	0.1917	0.153106	0.25941	0.0827403	0.00804592	0.115147	0.0401292	0.124852	0	0.220308	0	0.13853	1.55228	0	0	0	1.98105	2.46244	1.24065	0.00664171	0.0325014
P. imbricata	177.914	179.723	676.992	0.100789	0.2194	3.13833	4.5045	1.22036	3.34215	0.851554	0.562167	1.15744	0.228406	15.9806	0.165	0.240581	0.642642	0.124811	0.0437572	0.355997	0.167551	0.426533	0.327283	0.232868	0	0	2.11558	0	0	0	1.55886	1.88837	0.725157	0.0126103	0.0567061
P. integrifolia	127.373	119.405	243.595	0.0250534	0.0655877	0.505393	0.00980317	0	0.31572	0.00710277	0.00485577	0.00505624	0	0.0175015	0.0244	0.00941495	0.0213639	0.00306285	0.00580207	0.00838962	0.0162477	0.0101165	0.0100375	0	0.11462	0.2804	1.36701	0.01645	0	0	0.0203	1.74688	0.67596	0	0
P. integrifolia	168.71	159.002	196.86	0.0358622	0.0282188	0.221837	0.222946	0	0.303953	0.0534983	0.0626999	0.00252583	0	1.11067	0	0	0.104984	0.0236628	0.00164258	0.0438363	0.0128099	0.0409904	0.0145221	0	0.214034	0	1.87898	0.04213	0.50176	0.29785	0.01988	0.9612	0.01249	0.01918	0.01481
P. integrifolia	178.165	171.274	207.184	0.0131466	0.0111581	0.222321	0.187108	0	0.29025	0.0462443	0.044864	0	0	0.762702	0	0.00975033	0.0626492	0.0149125	0	0.013788	0.00143665	0.0171365	0.00738745	0.0943636	0.188491	0	1.21837	1.65492	0.20025	0	0.277316	3.72054	0.0823083	0.00443815	0.016034
P. jimenezii	75.9425	66.3311	587.712	0.0913799	0.164163	2.09217	5.53385	0	20.6155	0.969669	1.42116	0.12016	0.134742	25.746	0	0.391739	0.722462	0.516059	0.0177489	0.232499	0.0405269	0.405543	0.157514	0.363855	0.074418	0.02477	0.66775	0.01383	0	0.02092	3.08696	4.28929	1.88049	0.110457	4.73018
P. jimenezii	121.411	101.238	650.019	0.388692	0.190649	10.3433	6.66367	0	25.6788	1.16763	2.15833	0.0148938	0.12712	29.8729	0	0.475324	1.01503	0.778238	0.038082	0.309716	0.0914228	0.507818	0.201381	0.176598	0.061719	3.94537	1.54815	0	0.53817	0.21433	2.17616	4.6184	12.0784	0.655518	1.81913
P. jimenezii	68.4662	59.2992	573.667	0.119618	0.19908	2.42136	5.7941	0	22.3435	1.00798	1.61942	0.0884013	0.146882	27.2322	0	0.420359	0.78161	0.549548	0.025136	0.253939	0.0351866	0.422533	0.15877	0.296251	0.193543	0.0259	0.98054	0.03726	0	0.01104	1.91017	4.56007	1.52665	0.0456237	0.0963571
P. longissimiflora	366.192	310.038	158.25	0.15589	0.25748	0.08315	0.09506	0	0.3274	0.03014	0.01779	0.00195	0.0173039	0.023	0	0	0.02724	0.00429	0	0.01295	0.00771	0.01669	0.01779	0.0106405	0.010447	1.61898	8.15236	0.329935	0.15723	0.0562	0.42176	0.79185	3.32524	0	0
P. longissimiflora	308.76	228.472	114.246	0.0733081	0.0996853	0.642212	0.0610161	0	0.198386	0.0101475	0.0164669	0	0.0234693	0.0228752	0.0708	0.00443775	0.0296693	0	0	0.0181207	0.00402434	0.00423449	0.00538971	0.148464	0.004024	0	9.68729	0.11598	0.12112	0.05257	0	3.87915	6.14129	0	0
P. longissimiflora	415.914	266.941	248.875	0.157518	0.285699	0.199102	0.083116	0	0.0870217	0.0105202	0.0150357	0.018	0	0.0226	0.0595	0	0.0302516	0.00476748	0	0.0172433	0.0194107	0.00799139	0.00315569	0.470663	0.013204	0	10.631	0	0	0	0.10812	4.62285	4.95835	0	0
P. maidifolia	208.255	274.216	895.273	0.196273	0.260959	12.0863	4.81492	0.0269203	9.83159	0.544536	0.974113	0.452361	0.112279	8.17566	0.0989	0.111596	0.841084	0.126619	0.0150268	0.594851	0.409371	0.360544	0.30872	0.0569101	0.020933	0.18965	0.74459	0	0	0.1618	1.32103	0.56017	1.55849	0	0
P. maidifolia	226.516	292.555	1047.95	0.337111	0.457817	20.1788	8.16876	0.0829191	16.4849	0.930394	1.63789	0.672857	0.195416	13.5659	0.1546	0.192589	1.35522	0.217545	0.0287356	0.982745	0.680702	0.597423	0.493205	0.0157916	0.018376	0.08277	0.32749	0	0.20514	0	1.11489	0.05607	0	0.04851	0.64223
P. maidifolia	198.813	318.228	863.958	0.134048	0.356363	6.08242	6.4176	0.0171603	13.9856	0.842535	1.2197	0.40761	0.0887671	14.2279	0.1856	0.166747	0.870852	0.221609	0.00545213	0.446439	0.239714	0.39524	0.309836	0.0593246	0.024074	0.30078	0.96101	0	0	0.10723	0.5339	0.58438	0.85486	0	0
P. nigra var. nigra	203.411	263.929	475.885	0.0121393	0.0239874	0.84641	0.658369	0	0.238102	0.591199	0.1787	0.0189522	0	9.0704	0	0	0.0756753	0.00499737	0	0.0148065	0.00589346	0.0172605	0.0227578	0.00261727	0.011953	0	0.16549	0	0	0	0.836664	3.92951	2.07349	0.0149591	0.145574
P. nigra var. nigra	143.64	232.107	855.06	0.00590857	0.0268145	1.08062	0.818427	0	0.303317	0.73038	0.225027	0.0212634	0	11.299	0	0.00826442	0.0931455	0.0039241	0	0.0197295	0.0063267	0.0214598	0.0193042	0.0102391	0.009347	0	0.24756	0.52126	0	0	1.09042	6.13766	2.04414	0.0404382	0.079138
P. nigra var. nigra	107.344	161.264	370.768	0.0480407	0.0386512	1.14221	0.971761	0	0.331554	0.828001	0.254809	0.014068	0	12.6777	0	0	0.108261	0.00709461	0	0.0212802	0.00839666	0.0249385	0.0224676	0.00277086	0.013639	0	0.35706	0	0	0	0.770538	5.88836	1.45238	0.0240488	0.0633607
P. oliva-estevae	305.342	281.994	554.859	0.00950789	0.00998473	0.655671	0.0184966	0.00539563	0.0604467	0.00759844	0	0.130078	0.0126845	0.0111229	0.0167	0.00464093	0.0156155	0.00384925	0.0113623	0.00538631	0.00608732	0.00862679	0.01983	0.0251559	0.188645	1.27903	1.19811	0	0.35056	0.0923	6.89492	2.32849	4.04806	0.200792	0.669644
P. oliva-estevae	334.617	329.775	613.083	0.0180267	0.0182317	0.958482	0.0266136	0.00662633	0.112002	0.00881138	0	0.0691988	0.0152792	0.0210263	0.0146	0.00693435	0.0246242	0.00578016	0.0193908	0.00846136	0.01142	0.0145631	0.0233856	0.0235514	0.193793	0.92847	1.37386	0	0.44264	0.2719	6.51354	1.9631	4.91033	0.22598	0.581932
P. oliva-estevae	308.283	311.535	544.878	0.0200466	0.0156333	0.99899	0.0318939	0.00919719	0.109908	0.0107741	0	0.0401628	0.0117067	0.020108	0.0237	0.00686734	0.0259973	0.00652391	0.0205006	0.00762088	0.00916775	0.0133748	0.0183347	0.025	0.203433	1.2422	1.67	0	0.28092	0.11828	6.74725	2.39235	5.88798	0.24374	0.690026
P. orchidifolia	425.19	402.376	553.101	0.19574	0.06553	0.60095	2.94395	0	2.68876	0.45285	0.38362	0	0	7.88384	0	0.09881	0.22171	0.14111	0	0.07611	0.03245	0.15818	0.03745	0.0199304	0.014757	0.97027	0.971	0.04575	0.06945	0	0.05055	0.20448	0.42487	0	0.05027
P. orchidifolia	373.066	335.944	504.641	0.42507	0.30568	1.19865	2.9817	0	4.11238	1.25314	0.83414	0	0	7.3006	0	0.21313	0.49395	0.29139	0.10438	0.09606	0.30569	0.10917	0.05984	0.020852	0.004139	1.02809	1.52538	0.05675	0.24472	0.01974	0.04734	0.45974	0.04672	0	0.0289
P. orchidifolia	276.028	247.914	392.457	0.00651	0.20242	0.12094	3.25062	0	2.85668	0.62506	0.52554	0.02991	0	9.50022	0	0.17051	0.2012	0.16567	0	0.05876	0.04118	0.18564	0.05977	0.0180619	0	0	1.3713	0.01388	0.01969	0.00937	0.0689	0.17572	0.00931	0	0.01983
P. poeppigiana	81.9385	113.355	668.872	0.138267	0.18443	0.901461	1.81855	0	1.39834	0.796134	0.465744	0	0	16.6765	0	0.0239277	0.304517	0.0205606	0	0.0769349	0.00951395	0.0937401	0.037456	0.165899	0.016731	0	0.88833	0	0.23056	0	1.12875	5.69528	3.03463	0.10841	0.161131
P. poeppigiana	77.1701	116.007	582.57	0.0551576	0.0683152	0.661316	1.57296	0	1.06878	0.73486	0.413386	0.0186802	0	14.8927	0	0.0185257	0.2182	0.0114819	0	0.0529991	0.0050682	0.0646029	0.029827	0.181318	0.052272	0	1.02409	0.43464	0	0.06111	1.32968	6.10093	4.41786	0	0.0501033
P. poeppigiana	118.663	102.149	671.555	0.0901264	0.118571	0.93407	1.62894	0	1.36098	0.72765	0.425656	0	0	14.6787	0	0.0272869	0.327028	0.0259845	0	0.0959422	0.0224041	0.118988	0.0406199	0.32979	0.078577	0	0.56501	0	0	0	1.23586	5.30843	5.99662	0.167372	0.0953469
P. recurvata	211.789	180.258	65.2767	0.00609	0.04768	0	0.00937	0	0.31413	0	0	0	0.0117288	0.06355	0	0	0.01505	0	0	0	0	0	0	0.019466	0.00725	0.0957	1.56116	0	0	0	0.3924	2.34028	0.01759	0.01798	0.0444
P. recurvata	255.256	175.368	143.169	0.03807	0.06304	0	0.01017	0	0.36546	0	0	0	0.0048136	0.06639	0.0111	0	0.00949	0	0	0	0	0	0	0.0196226	0.027418	0.07249	1.28382	0.02767	0	0	0.11484	2.79808	0.06599	0.01189	0.0398
P. recurvata	416.629	274.7	188.819	0.0194832	0.0149966	0.0330351	0.00543741	0.00245965	0.0138654	0	0	0	0	0	0	0	0.00377094	0	0	0	0.0042392	0	0	0.0137035	0.015834	0.02477	1.99128	0	0	0.02649	0.16891	2.33642	3.87824	0.06854	0.16192
P. rubronigrifolia	262.259	247.436	284.075	0.0654726	0.0596923	0.321759	0.514399	0	0.989447	0.178618	0.113525	0.266563	0.0681592	2.0838	0.0649	0	0.0999785	0	0	0.0326595	0.0346904	0.0449491	0.0598949	0	0.023993	0.25576	1.90788	0.05393	0.14039	0.09611	0.17089	3.77655	3.14587	0.07703	0.0685
P. rubronigrifolia	248.21	241.016	311.344	0.101568	0.0312584	1.3589	0.537292	0	2.44036	0.140007	0.0554279	0.0336018	0.0680496	1.91651	0.1021	0.0196407	0.122381	0.0187501	0	0.0393952	0.0461057	0.0396807	0.0834187	0.0601363	0	0	2.53781	0.03257	0.11336	0.09856	0.24948	6.82567	5.47366	0.15491	0.0558
P. rubronigrifolia	243.934	185.199	228.516	0.130782	0.0269203	1.8555	0.527156	0	2.83208	0.12898	0.0929449	0	0	1.68342	0.1802	0.0232766	0.134282	0.0204654	0	0.0394341	0.0535913	0.0492442	0.0792961	0.0452134	0	0	3.89484	0.08504	0.23944	0.16577	0.259	3.41683	0.57756	0.04399	0.07233
P. sceptrigera	141.337	147.946	201.424	0.0658367	0.123571	0.310492	0.570685	0.0172952	0.668952	0.17397	0.126565	0.113299	0.0545747	3.27592	0	0.0231461	0.132941	0.0377506	0.0040196	0.0459985	0.0267072	0.0440595	0.0654669	0.059231	0.051749	0.02229	0.53853	0	0	0	0.800535	4.07767	0.875123	0.184517	0.778152
P. sceptrigera	106.74	65.6026	98.4683	0.052867	0.0682885	0.346837	0.625868	0.0152262	0.704403	0.142665	0.143139	0.122795	0.0580879	3.17458	0	0.0198779	0.129747	0.0409377	0.00299851	0.0488175	0.0288363	0.0483637	0.0729118	0.0623936	0.009607	0.02061	0.24721	0	0	0	0.683195	4.34711	0.435419	0.106742	0.591972
P. sceptrigera	136.972	96.8021	164.928	0.0745671	0.0953725	0.392427	0.734923	0.0180084	0.78687	0.185991	0.149862	0.140357	0.0418322	3.57737	0	0.0265896	0.152985	0.0464769	0.00429481	0.0605802	0.03484	0.0607204	0.0816552	0.105711	0.063139	0	0.22434	0	0	0	0.63631	4.00455	0.463254	0.0788824	0.455104
P. spicata	183.973	160.567	581.442	0.0915487	0.100271	3.54033	1.65356	0	4.16259	0.22848	0.13883	0.103482	0.0934799	6.51608	0	0.110523	0.336257	0.0632968	0.0827603	0.114013	0.079297	0.292272	0.0670183	0.421033	0.009645	0	0.60647	0.06959	0.07099	0.05727	1.54608	2.60617	1.56757	0.1312	0.116046
P. spicata	197.354	155.125	427.558	0.172679	0.171426	6.502	3.23219	0	7.73765	0.445994	0.243879	0.255653	0.0289415	12.6236	0.0358	0.218102	0.653487	0.120288	0.0154223	0.225807	0.154748	0.571013	0.146101	0.26339	0.002619	0.01788	0.55695	0.02127	0.0321	0.01151	1.34104	2.33959	1.22052	0.196729	0.25121
P. spicata	88.5785	78.099	474.996	0.115458	0.111195	5.18673	2.15567	0	6.21063	0.274833	0.20037	0.162459	0.137731	8.04298	0.1161	0.110086	0.415452	0.0634834	0.00924834	0.131862	0.101374	0.236164	0.112102	0.16518	0.005676	0	0.96035	0	0.12348	0.05931	1.45284	2.35511	1.75302	0.215191	0.351692
P. sprucei	168.636	174.976	507.093	0.0838518	0.144691	1.52066	2.04595	0.800393	0.644356	0.666224	0.22452	0	0	14.2629	0	0	0.0806281	0	0	0	0	0	0	0.0814431	0.006793	2.68299	1.40199	0	0	0.02248	0.02643	1.04908	0.33564	0.01312	0.03197
P. sprucei	117.868	135.526	424.444	0	0	0	0.990728	0	0.110566	0.153934	0.202219	0	0	7.26108	0	0	0.0366433	0.00164321	0	0	0	0	0	0.0495134	0.020468	3.19538	1.96606	0.03418	0.06453	0.08469	0.09689	1.80979	0.27733	0.00952	0.01346
P. sprucei	221.115	232.419	514.227	0.303159	0.16794	3.06414	0.858466	1.33624	4.10159	0.198856	0.264915	0	0	4.19726	0	0.034169	0.254615	0.0147042	0	0.051115	0.0346255	0.0249379	0.0810713	0.127381	0	2.07621	3.85324	0.04899	0.19128	0.15468	0.04323	0.87522	0.0077	0.00537	0.01233
P. suaveolens	251.609	208.122	224.206	0.0421863	0.0315146	0.0259814	0.0528703	0	0.154444	0.0120655	0.00266759	0.0924591	0	0.050353	0.0657	0	0.0318706	0	0	0.056742	0.0301312	0.0211044	0.0156019	0.00615094	0.023612	2.3612e-05	0.69443	0.03329	0	0.03131	0.12446	1.19944	1.07903	0.01986	0.06136
P. suaveolens	227.477	192.992	204.115	0.0374094	0.0300077	0.0786455	0.0526014	0	0.113724	0.0291061	0.0161915	0.00816721	0	0.0474414	0.0468	0.00536645	0.0269437	0.00150191	0	0.0378504	0.0299855	0.0113144	0	0.0142537	0.012789	1.2789e-05	0.80444	0	0.0688	0.05957	0.08686	1.07086	0.68638	0.01767	0.0519
P. suaveolens	199.89	172.827	230.204	0.0241201	0.137946	0.117504	0.0569491	0	0.232021	0.0435303	0.0199853	0.00828308	0	0.0781844	0.0435	0	0.0339617	0.00745978	0	0.0337548	0.0170373	0.0178576	0.0199418	0	0.042452	4.2452e-05	1.4978	0	0	0	0.10566	1.13515	0.882705	0.018765	0.05663
P. utcubambensis	178.836	172.71	520.515	0.0672356	0.142172	1.1756	5.1419	0	3.92703	0.586155	0.6608	0.906	0	26.9582	0.2099	0.530229	0.448876	0.321563	0.0294216	0.251259	0.197794	0.303439	0.194313	0.0964319	0.079653	0.15769	1.78684	0	0	0	1.76768	2.8993	1.80039	0.0425913	0.0370495
P. utcubambensis	207.583	197.603	503.705	0.0776576	0.078949	1.68739	4.89086	1.38476	5.19388	1.14438	0.333131	1.70594	0	28.9347	0	0.506563	0.630577	0.350288	0.223454	0.319066	0.300871	0.478324	0.468879	0.242924	0	0.09404	1.17153	0	0.00513	0	2.08001	2.94694	1.40551	0.0293653	0.0477333
P. utcubambensis	204.52	201.735	658.303	0.080568	0.0716008	2.19571	4.314	2.09655	4.44751	1.0163	0.22988	1.17642	0	22.9036	0	0.313889	0.63002	0.245519	0.212161	0.27923	0.204052	0.56748	0.325359	0.233871	0	0	1.79193	0	0	0	2.02931	2.43957	0.791013	0.0201265	0.0191203
P. wendlandii	453.235	394.345	339.056	0.0378307	0.0231931	0.115686	0.459269	0	0.110613	0.0651479	0.0435006	0	0	3.08772	0	0.00617002	0.0688851	0.0203869	0	0.0275407	0.0204283	0.033099	0.00986459	0.1259	0.429695	0.51792	2.88098	0.24445	2.70127	0.28418	0.05155	5.52604	1.5602	0	0.03441
P. wendlandii	702.213	619.36	532.535	0.0402509	0.0232259	0.109086	0.424649	0	0.104537	0.0660744	0.0418228	0	0	3.01232	0	0.017689	0.0599544	0.0102925	0	0.0228903	0.00308469	0.02445	0.00971154	0.1395	0.068385	0	3.21037	0.21216	0	0.18796	0.05462	5.70296	2.76879	0	0.05734
P. wendlandii	771.94	671.558	549.962	0.109149	0.0605554	0.146063	0.641493	0.0216317	0.20415	0.100642	0.0699607	0.011811	0	4.2082	0	0.0369018	0.082375	0.00848163	0	0.047846	0.0453182	0.0650965	0.0202178	0.1146	0.24586	0	3.23338	0.2323	0.04904	0.15258	0.05525	4.89376	1.19717	0.0229	0.02859

## Sheet: Enzyme activity
	Glutamine synthetase		Alanine aminotransferase
	enzyme activity [U/g FW]		enzyme activity [U/g FW]
Species	Leaf	Nectary	Leaf	Nectary
P. angustifolia	0.0181653	0.00577009	0.191506	0.423657
P. angustifolia	0.00681197	0.0288504	0.25433	0.426907
P. angustifolia	0.0320487		0.313857
P. capixaba	0.082926	0	0.138917	0.557294
P. capixaba	0.107871	0	0.275804	0.544296
P. capixaba	0.0251811		0.231366
P. imbricata	0.0614267	0	0.343787	0.744142
P. imbricata	0.0240365	0	0.379598	0.738455
P. imbricata	0.0396059		0.299477
P. longissimiflora	0.00211642	0	0.159161	1.25323
P. longissimiflora	0.00211642	0	0.169904	1.24674
P. longissimiflora	0		0.226711
P. maidifolia	0.128628	0	0.15396	0.253734
P. maidifolia	0.123938	0	0.110932	0.269711
P. maidifolia	0.117972		0.170686
P. oliva-estavae	0.0576877	0.0701066	0.0618426	0.669403
P. oliva-estavae	0.0632103	0.0856858	0.0795119	0.669944
P. oliva-estavae	0.0916244		0.0599095
P. poeppigiana	0.119181	0	0.18136	1.41138
P. poeppigiana	0.0958123	0	0.202329	1.43088
P. poeppigiana	0.152482		0.19249
P. sceptrigera	0.0742947	0.0882823	0.184375	0.641782
P. sceptrigera	0.0530282	0.0519308	0.143118	0.640699
P. sceptrigera	0.0379205		0.119102
P. wendlandii	0.874329	0.0069241	0.200333	0.619577
P. wendlandii	0.599499	0.00714048	0.215931	0.65153
P. wendlandii	0.536816		0.112109
